# Supplementary material for: Prognostic and therapeutic potential of gene profiles related to tertiary lymphoid structures in colorectal cancer
Source: PeerJ. 2024 Oct 31;12:e18401. doi: 10.7717/peerj.18401 (PMC11531753; doi:10.7717/peerj.18401)
Supplement: Supplemental Information 10 — Merging and removing batch effects before transcriptome data analysis. [file peerj-12-18401-s010.r]

aaa=read.table("TCGA.COAD.READ.txt",header = T,sep = "\t",row.names = 1)
aaa=as.data.frame(t(aaa))
rownames(aaa)
substr(rownames(aaa),14,15)
table(substr(rownames(aaa),14,15))
aaa$type=substr(rownames(aaa),14,15)
aaa$type=as.numeric(aaa$type)
aaa$tumor=NULL
aaa$tumor=ifelse(aaa$type == 1 ,"Tumor","else")
library(tidyverse)
aaa=dplyr::select(aaa,tumor,type,everything())
aaa=dplyr::filter(aaa,tumor == "Tumor")
aaa=aaa[,-1]
aaa=aaa[,-1]
aaa=as.data.frame(t(aaa))
write.table(aaa,file = "TCGA.COADREAD.TUMOR.txt",sep = "\t",row.names = T)

BBB=colnames(aaa)
clin=read.table("TCGA.COADREAD.clin.txt",header = T,sep = "\t",row.names = 1)
ccc=intersect(BBB,rownames(clin))
clin=clin[ccc,]
write.table(clin,file = "TCGA.COADREAD.TUMOR.clin.txt",sep = "\t",row.names = T)
rm(list = ls())
