# Supplementary material for: Prognostic and therapeutic potential of gene profiles related to tertiary lymphoid structures in colorectal cancer
Source: PeerJ. 2024 Oct 31;12:e18401. doi: 10.7717/peerj.18401 (PMC11531753; doi:10.7717/peerj.18401)
Supplement: Supplemental Information 14 — Heat map of the correlation between TLS classification and clinical characteristics in patients with colorectal cancer. [file peerj-12-18401-s014.r]

rm(list = ls())
library(pheatmap)         #Reference Package
expFile="geneexpr.txt"         #Expression Input File
clusterFile="Cluster.txt"     #Clustering result file
cliFile="clinicaldata.txt"           #Clinical data files


#Reading input files
exp=read.table(expFile, header=T, sep="\t", check.names=F, row.names=1)
exp=t(exp)
cluster=read.table(clusterFile, header=T, sep="\t", check.names=F, row.names=1)

#Merging expression and typing data
sameSample=intersect(row.names(exp), row.names(cluster))
exp=exp[sameSample, , drop=F]
cluster=cluster[sameSample, , drop=F]
expCluster=cbind(exp, cluster)

Project=gsub("(.*?)\\_.*", "\\1", rownames(expCluster))
library(tidyverse)
rownames(expCluster)=str_replace_all(rownames(expCluster),"TCGA_","")
rownames(expCluster)=str_replace_all(rownames(expCluster),"GSE17538_","")
rownames(expCluster)=str_replace_all(rownames(expCluster),"GSE39582_","")
expCluster=cbind(expCluster, Project)

#Merging clinical data
cli=read.table(cliFile, header=T, sep="\t", check.names=F, row.names=1)
sameSample=intersect(row.names(expCluster), row.names(cli))
expCluster=expCluster[sameSample,,drop=F]
cli=cli[sameSample,,drop=F]
data=cbind(expCluster, cli)
data$fustat[data$fustat==1]="Dead"
data$fustat[data$fustat==0]="Alive"
#Extracting heatmap data
data=data[order(data$cluster),]
Type=data[,((ncol(exp)+1):ncol(data))]
data=t(data[,1:ncol(exp)])

#Cluster Color
bioCol=c("#0066FF","#FF9900","#FF0000","#6E568C","#7CC767","#223D6C","#D20A13","#FFD121","#088247","#11AA4D")
ann_colors=list()
CluCol=bioCol[1:length(levels(factor(Type$cluster)))]
names(CluCol)=levels(factor(Type$cluster))
ann_colors[["cluster"]]=CluCol

#Heatmap Visualization
pdf("heatmap.pdf", height=6, width=9)
pheatmap(data,
         annotation=Type,
         annotation_colors = ann_colors,
         color = colorRampPalette(c(rep("blue",5), "white", rep("red",5)))(100),
         cluster_cols =F,
         cluster_rows =F,
         scale="row",
         show_colnames=F,
         fontsize=6,
         fontsize_row=6,
         fontsize_col=6)
dev.off()
