# Supplementary material for: Prognostic and therapeutic potential of gene profiles related to tertiary lymphoid structures in colorectal cancer
Source: PeerJ. 2024 Oct 31;12:e18401. doi: 10.7717/peerj.18401 (PMC11531753; doi:10.7717/peerj.18401)
Supplement: Supplemental Information 17 [file peerj-12-18401-s017.r]

rm(list = ls())
#Reference Package
library(limma) 
library(VennDiagram)
expFile="merge.txt"           #Expression Input File
cluFile="Cluster.txt"      #Clustering result file


#Read input files and organize them
load("merge.RDATA")
rt=outTab
exp=outTab
dimnames=list(rownames(exp),colnames(exp))
data=matrix(as.numeric(as.matrix(exp)),nrow=nrow(exp),dimnames=dimnames)
data=avereps(data)


#Reading cluster files
cluster=read.table(cluFile, header=T, sep="\t", check.names=F, row.names=1)

#Extract intersection file
sameSample=intersect(colnames(data), row.names(cluster))
data=data[,sameSample]
cluster=cluster[sameSample,]

#Variance Analysis
logFCfilter=1
geneList=list()
Type=as.vector(cluster)
design=model.matrix(~0+factor(Type))
colnames(design)=levels(factor(Type))
comp=combn(levels(factor(Type)), 2)
allDiffGenes=c()
for(i in 1:ncol(comp)){
  fit=lmFit(data, design)
  contrast=paste0(comp[2,i], "-", comp[1,i])
  #print(contrast)
  cont.matrix=makeContrasts(contrast, levels=design)
  fit2=contrasts.fit(fit, cont.matrix)
  fit2=eBayes(fit2)
  
  #Output all gene differences
  allDiff=topTable(fit2,adjust='fdr',number=200000)
  allDiffOut=rbind(id=colnames(allDiff),allDiff)
  write.table(allDiffOut, file=paste0(contrast, ".all.txt"), sep="\t", quote=F, col.names=F)
  
  #Output difference results
  diffSig=allDiff[with(allDiff, (abs(logFC)>logFCfilter & P.Value < 0.05 )), ]
  diffSigOut=rbind(id=colnames(diffSig),diffSig)
  write.table(diffSigOut, file=paste0(contrast, ".diff.txt"), sep="\t", quote=F, col.names=F)
  geneList[[contrast]]=row.names(diffSig)
}


#Save the combined genes

B.A=geneList$`B-A`


interGenes=unique(c(B.A))
write.table(file="interGene.txt",interGenes,sep="\t",quote=F,col.names=F,row.names=F)

#Save the expression level of the intersection gene
interGeneExp=data[interGenes,]
interGeneExp=rbind(id=colnames(interGeneExp), interGeneExp)
write.table(interGeneExp, file="interGeneExp.txt", sep="\t", quote=F, col.names=F)


volcano<-read.table("B-A.all.txt",header = T,sep = "\t",row.names = 1)
p.cut=0.05
logFC.cut=1
volcano$type[(volcano$P.Value > p.cut|volcano$P.Value=="NA")|(volcano$logFC < logFC.cut)& volcano$logFC > -logFC.cut] <- "none significant"
volcano$type[volcano$P.Value <= p.cut & volcano$logFC >= logFC.cut] <- "up-regulated"
volcano$type[volcano$P.Value <= p.cut & volcano$logFC <= -logFC.cut] <- "down-regulated"  
library(tidyverse)
p = ggplot(volcano,aes(logFC,-1*log10(P.Value),color=type))       
p + geom_point()

x_lim <- max(volcano$logFC,-allDiff$logFC) 
gg=p + geom_point( aes(size = abs(logFC)),alpha = 0.4) + xlim(-x_lim,x_lim) +labs(x="log2(FC)",y="-log10(P.Value)")+
  scale_color_manual(values =c("blue","grey","red"))+
  geom_hline(aes(yintercept=-1*log10(p.cut)),colour="black", linetype="dashed") +
  geom_vline(xintercept=c(-logFC.cut,logFC.cut),colour="black", linetype="dashed")
print(gg) 

pdf(file="Volcano Plot.PDF", width=6, height=6)
gg
dev.off()
