# Supplementary material for: Prognostic and therapeutic potential of gene profiles related to tertiary lymphoid structures in colorectal cancer
Source: PeerJ. 2024 Oct 31;12:e18401. doi: 10.7717/peerj.18401 (PMC11531753; doi:10.7717/peerj.18401)
Supplement: Supplemental Information 26 — Sankey diagram displayed the relationship of molecular subtypes, gene subtypes, TLS scores and survival outcomes. [file peerj-12-18401-s026.r]

rm(list = ls())

library(ggalluvial)
library(ggplot2)
library(dplyr)
CluFile="Cluster.txt"        
geneCluFile="geneCluster.txt"       
scoreFile="score.group.txt"      
cliFile="clinicaldata.txt"              
trait="fustat"                     


Clu=read.table(CluFile, header=T, sep="\t", check.names=F, row.names=1)
geneClu=read.table(geneCluFile, header=T, sep="\t", check.names=F, row.names=1)
score=read.table(scoreFile, header=T, sep="\t", check.names=F, row.names=1)
cli=read.table(cliFile, header=T, sep="\t", check.names=F, row.names=1)

cli$fustat[which(cli$fustat == 1)]="Dead"
cli$fustat[which(cli$fustat == 0)]="Alive"

twoCluster=cbind(Clu, geneClu)
library(tidyverse)
rownames(twoCluster)=str_replace_all(rownames(twoCluster),"TCGA_","")
rownames(twoCluster)=str_replace_all(rownames(twoCluster),"GSE17538_","")
rownames(twoCluster)=str_replace_all(rownames(twoCluster),"GSE39582_","")
sameSample=intersect(row.names(twoCluster), row.names(score))
scoreClu=cbind(score[sameSample,,drop=F], twoCluster[sameSample,,drop=F])
sameSample=intersect(row.names(scoreClu), row.names(cli))
rt=cbind(scoreClu[sameSample,], cli[sameSample,])
rt$fustat[which(rt$fustat == 1)]="Dead"
rt$fustat[which(rt$fustat == 0)]="Alive"


rt=rt[,c("cluster", "geneCluster", "group", "fustat")]
colnames(rt)=c("cluster", "geneCluster", "score", "fustat")
rt=na.omit(rt)
corLodes=to_lodes_form(rt, axes = 1:ncol(rt), id = "Cohort")


pdf(file="ggalluvial.pdf", width=6, height=6)
mycol=rep(c("#0066FF","#FF9900","#FF0000","#029149","#6E568C","#E0367A","#D8D155","#223D6C","#D20A13","#431A3D","#91612D","#FFD121","#088247","#11AA4D","#58CDD9","#7A142C","#5D90BA","#64495D","#7CC767"),15)
ggplot(corLodes, aes(x = x, stratum = stratum, alluvium = Cohort,fill = stratum, label = stratum)) +
  scale_x_discrete(expand = c(0, 0)) +  
  
  geom_flow(width = 2/10,aes.flow = "forward") + 
  geom_stratum(alpha = .9,width = 2/10) +
  scale_fill_manual(values = mycol) +
  
  geom_text(stat = "stratum", size = 3,color="black") +
  xlab("") + ylab("") + theme_bw() + 
  theme(axis.line = element_blank(),axis.ticks = element_blank(),axis.text.y = element_blank()) + 
  theme(panel.grid =element_blank()) + 
  theme(panel.border = element_blank()) + 
  ggtitle("") + guides(fill = FALSE)                            
dev.off()
